# Supplementary material for: The trauma of the tundra tongue: an experimental and computational study of lingual tissue damage following adhesion to a cold metal lamp post
Source: Head Face Med. 2026 Jan 4;22:12. doi: 10.1186/s13005-025-00581-y (PMC12870143; doi:10.1186/s13005-025-00581-y)
Supplement: Supplementary file 2 — Supplementary Material 2. [file 13005_2025_581_MOESM2_ESM.csv]

batch	tongue	location	tongue_weight	tongue_temperature	cold_injury	avulsion_injury	poor_quality	metal_temperature	release	start_time	end_time	contact_time	application_time	detachment_force	ambient_avg_temperature	ambient_avg_humidity	ambient_avg_pressure
1	1	APEX	173		FALSE	FALSE	FALSE	-13.20569522	Motor	2025-03-11T15:07:00Z	2025-03-11T15:10:59Z	5.898214	3.439214	6.743847357	24.01426667	13.02733333	994.3245333
1	1	BASIS	173	31	TRUE	FALSE	FALSE	-6.48511343	Jerk	2025-03-11T15:45:00Z	2025-03-11T15:46:59Z	3.411015	3.238987	18.6386952	24.02390244	13.47121951	994.41
1	2	APEX	188	27	TRUE	TRUE	TRUE	-4.053422968	Motor	2025-03-11T15:47:00Z	2025-03-11T15:48:59Z	6.784213	4.564213	5.471537885	24.02525	13.10675	994.42275
1	2	BASIS	188	30	FALSE	TRUE	FALSE	-4.879087692	Motor	2025-03-11T15:13:00Z	2025-03-11T15:14:59Z	9.111214	5.811216	13.50276897	23.97864865	13.05540541	994.3335135
1	3	APEX	225	28	FALSE	TRUE	TRUE	-1.027668746	Motor	2025-03-11T15:16:00Z	2025-03-11T15:17:59Z	4.031214	0.268009	3.494297364	24.0045	12.86575	994.3425
1	3	BASIS	225	33	TRUE	FALSE	FALSE	-26.48917208	Motor	2025-03-11T15:50:00Z	2025-03-11T15:52:59Z	5.990206	4.706	0.86069841	23.9947541	13.09213115	994.447541
1	4	APEX	224		FALSE	FALSE	FALSE	2.653528846	Jerk	2025-03-11T15:19:00Z	2025-03-11T15:20:59Z	6.631	0	21.67259952	24.074	13.18775	994.344
1	4	BASIS	224	34	TRUE	TRUE	FALSE	-16.19289042	Jerk	2025-03-11T15:53:00Z	2025-03-11T15:54:59Z	2.76	2.46	15.49906169	23.9995	13.026	994.452
1	5	APEX	213	34	TRUE	TRUE	FALSE	-15.04725425	Jerk	2025-03-11T15:55:00Z	2025-03-11T15:57:59Z	8.726954	6.364	19.25757734	23.98666667	12.96033333	994.4438333
1	5	BASIS	213	28	TRUE	FALSE	FALSE	-26.47759789	Motor	2025-03-11T15:36:00Z	2025-03-11T15:38:59Z	6.652213	1.287788	2.276213358	23.95694915	13.08779661	994.359322
1	6	APEX	168	34.5	TRUE	TRUE	FALSE	-10.50050573	Jerk	2025-03-11T15:56:00Z	2025-03-11T15:58:59Z	2.986993	2.099443	9.091244723	23.97839286	12.97982143	994.4446429
1	6	BASIS	168		TRUE	FALSE	FALSE	-17.62642491	Jerk	2025-03-11T15:39:00Z	2025-03-11T15:42:59Z	10.183017	7.315077	9.132280211	23.99486842	13.12171053	994.3859211
2	1	APEX	187	33	TRUE	TRUE	TRUE	-13.58215535	Jerk	2025-03-12T13:39:00Z	2025-03-12T13:41:59Z	3.051985	2.296	11.56572648	23.65913793	14.77758621	995.7262069
2	1	BASIS	187	34	TRUE	FALSE	FALSE	-15.92160067	Motor	2025-03-12T13:23:00Z	2025-03-12T13:25:59Z	8.172213	4.563	3.29456341	23.28724138	14.56258621	995.8272414
2	2	APEX	184	34	TRUE	TRUE	TRUE	-8.723351188	Motor	2025-03-12T13:42:00Z	2025-03-12T13:44:59Z	7.771214	6.010207	2.959161111	23.72763636	14.67472727	995.7038182
2	2	BASIS	184	35	TRUE	TRUE	FALSE	-7.385380531	Jerk	2025-03-12T13:26:00Z	2025-03-12T13:28:59Z	5.010992	4.655007	27.82394468	23.30966102	14.54949153	995.8059322
2	3	APEX	159	37	TRUE	TRUE	TRUE	-5.056087168	Motor	2025-03-12T13:29:00Z	2025-03-12T13:30:59Z	6.590214	1.636	5.850278684	23.32974359	14.5825641	995.7774359
2	3	BASIS	159	35	TRUE	FALSE	FALSE	-11.19653845	Motor	2025-03-12T13:44:00Z	2025-03-12T13:46:59Z	6.679213	4.028	9.452398885	23.75465517	14.68465517	995.6994828
2	4	APEX	173	34	FALSE	TRUE	FALSE	0.144953735	Motor	2025-03-12T13:31:00Z	2025-03-12T13:33:59Z	7.147214	5.79907	3.114719106	23.30827586	14.52482759	995.7365517
2	4	BASIS	173	36	TRUE	TRUE	FALSE	-8.952336537	Motor	2025-03-12T13:46:00Z	2025-03-12T13:47:59Z	6.911214	3.267985	15.65901634	23.78230769	14.58589744	995.6948718
2	5	APEX	173	36	TRUE	FALSE	FALSE	-26.80473248	Jerk	2025-03-12T13:35:00Z	2025-03-12T13:37:59Z	4.152	3.176017	1.586147204	23.46644068	14.68271186	995.74
2	5	BASIS	173	37	FALSE	TRUE	FALSE	-2.412719247	Jerk	2025-03-12T13:50:00Z	2025-03-12T13:51:59Z	2.368015	1.576	16.64512423	23.8397561	14.44780488	995.6531707
2	6	APEX	209	36	TRUE	TRUE	TRUE	0.236725129	Jerk	2025-03-12T13:51:00Z	2025-03-12T13:52:59Z	2.93	2.074993	1.899775571	23.84666667	14.49641026	995.6502564
2	6	BASIS	209	37	TRUE	TRUE	FALSE	-21.7653524	Jerk	2025-03-12T13:37:00Z	2025-03-12T13:39:59Z	5.327	4.415992	7.450453325	23.58034483	14.81534483	995.7312069
3	1	APEX	184	34	TRUE	FALSE	FALSE	-22.74061322	Jerk	2025-03-12T14:21:00Z	2025-03-12T14:23:59Z	8.183214	4.107999	15.79238167	23.85372881	14.68677966	995.5242373
3	2	APEX	214	34	TRUE	FALSE	TRUE	-18.21289673	Motor	2025-03-12T14:23:00Z	2025-03-12T14:25:59Z	9.107214	6.648	6.559815758	23.88483333	14.20766667	995.506
3	2	BASIS	214	38	TRUE	TRUE	FALSE	-3.555290407	Jerk	2025-03-12T14:41:00Z	2025-03-12T14:42:59Z	5.087	4.467	26.62449414	24.03707317	13.97463415	995.4553659
3	3	APEX	185	37	TRUE	FALSE	FALSE	-17.93564635	Motor	2025-03-12T14:45:00Z	2025-03-12T14:46:59Z	5.235214	3.119214	3.283676444	24.07153846	14.05615385	995.3535897
3	3	BASIS	185	33	TRUE	TRUE	FALSE	-12.87136571	Jerk	2025-03-12T14:25:00Z	2025-03-12T14:27:59Z	2.650992	2.343	20.38626261	23.92903226	13.98951613	995.4983871
3	4	APEX	215	38	TRUE	TRUE	FALSE	-12.39587036	Jerk	2025-03-12T14:47:00Z	2025-03-12T14:49:59Z	7.859007	6.715	31.0894064	24.10147541	14.25229508	995.332459
3	4	BASIS	215	34	FALSE	TRUE	FALSE	-7.876837778	Jerk	2025-03-12T14:27:00Z	2025-03-12T14:29:59Z	6.11	3.502008	26.42455082	23.95813559	13.92881356	995.4822034
3	5	APEX	187	38	TRUE	TRUE	TRUE	-9.033001496	Jerk	2025-03-12T14:50:00Z	2025-03-12T14:52:59Z	5.098015	4.508	14.12311667	24.13186441	14.20186441	995.3301695
3	5	BASIS	187	37	TRUE	FALSE	FALSE	-26.83560768	Motor	2025-03-12T14:31:00Z	2025-03-12T14:32:59Z	5.330248	4.159	2.092181759	23.973	13.924	995.48525
3	6	APEX	224	34	TRUE	FALSE	FALSE	-18.44908589	Motor	2025-03-12T14:33:00Z	2025-03-12T14:36:59Z	6.112257	3.252	1.55809233	23.99714286	14.02025974	995.4790909
3	6	BASIS	224	36	TRUE	TRUE	FALSE	-4.59887059	Motor	2025-03-12T14:51:00Z	2025-03-12T14:52:59Z	8.180214	4.582213	21.54321211	24.13410256	14.07282051	995.3230769
4	1	APEX	218	36	TRUE	FALSE	FALSE	-20.50300009	Jerk	2025-03-12T15:17:00Z	2025-03-12T15:18:59Z	5.499	4.179007	10.00072512	24.02725	14.371	995.36
4	1	BASIS	218	35	TRUE	FALSE	FALSE	-14.85718288	Motor	2025-03-12T15:30:00Z	2025-03-12T15:31:59Z	9.893257	7.901214	4.042623595	24.15394737	14.60815789	995.3702632
4	2	APEX	194	34	TRUE	FALSE	FALSE	-14.2715236	Motor	2025-03-12T15:32:00Z	2025-03-12T15:34:59Z	7.625214	5.008007	5.292321675	24.16491803	14.35770492	995.3554098
4	2	BASIS	194	34	TRUE	TRUE	FALSE	-16.76677001	Jerk	2025-03-12T15:19:00Z	2025-03-12T15:20:59Z	3.736	2.564007	11.31030151	24.05926829	14.41292683	995.3714634
4	3	APEX	226	34	TRUE	TRUE	TRUE	-10.34830107	Motor	2025-03-12T15:35:00Z	2025-03-12T15:36:59Z	10.111214	5.12	21.1081522	24.16948718	14.43769231	995.3458974
4	3	BASIS	226	35	TRUE	TRUE	FALSE	-11.12849151	Motor	2025-03-12T15:21:00Z	2025-03-12T15:22:59Z	6.855214	4.859342	4.410477428	24.08394737	14.48105263	995.3915789
4	4	APEX	233	32	TRUE	TRUE	TRUE	-6.499605342	Jerk	2025-03-12T15:37:00Z	2025-03-12T15:38:59Z	3.211	2.635	6.79576981	24.17317073	14.41853659	995.3529268
4	4	BASIS	233	33	TRUE	FALSE	FALSE	-32.1999763	Motor	2025-03-12T15:23:00Z	2025-03-12T15:25:59Z	5.934214	3.488007	2.05240246	24.1147541	14.43163934	995.3816393
4	5	APEX	148	31	TRUE	FALSE	FALSE	-26.02045193	Jerk	2025-03-12T15:26:00Z	2025-03-12T15:27:59Z	3.012	2.035993	5.217369102	24.13926829	14.46780488	995.3814634
4	5	BASIS	148	34	TRUE	TRUE	FALSE	-4.206560679	Jerk	2025-03-12T15:38:00Z	2025-03-12T15:39:59Z	5.09	3.958	21.56833588	24.17	14.2995	995.34775
4	6	APEX	175	33	TRUE	FALSE	TRUE	-18.33127847	Jerk	2025-03-12T15:28:00Z	2025-03-12T15:29:59Z	2.952006	1.944	5.633586187	24.14365854	14.73780488	995.3839024
4	6	BASIS	175	29	TRUE	FALSE	FALSE	-21.83928556	Motor	2025-03-12T15:41:00Z	2025-03-12T15:43:59Z	4.55425	1.415992	4.567710341	24.1852459	14.33655738	995.3131148
5	1	APEX	196	37	TRUE	FALSE	TRUE	-13.22045826	Motor	2025-03-12T15:59:00Z	2025-03-12T16:00:59Z	6.547212	1.44	12.14985408	24.00390244	14.37512195	995.1782927
5	1	BASIS	196	36	TRUE	FALSE	FALSE	-19.84646365	Jerk	2025-03-12T16:13:00Z	2025-03-12T16:15:59Z	7.506	7.198	5.39386357	24.13561404	14.38035088	995.2173684
5	2	APEX	196	37	TRUE	TRUE	TRUE	-9.605851361	Motor	2025-03-12T16:01:00Z	2025-03-12T16:02:59Z	7.441166	2.751	13.72364877	24.05731707	14.54926829	995.172439
5	2	BASIS	196	35	FALSE	TRUE	FALSE	-14.68818332	Motor	2025-03-12T16:14:00Z	2025-03-12T16:15:59Z	5.171214	3.355214	3.071799336	24.14	14.3325641	995.2153846
5	3	APEX	220	35	TRUE	TRUE	TRUE	-8.035047596	Motor	2025-03-12T16:16:00Z	2025-03-12T16:18:59Z	7.592214	3.016	21.35708687	24.14683333	14.301	995.2005
5	3	BASIS	220	35	TRUE	TRUE	FALSE	-3.706265108	Jerk	2025-03-12T16:03:00Z	2025-03-12T16:04:59Z	6.028007	4.915999	25.26006418	24.07666667	14.36948718	995.2041026
5	4	APEX	205	35	TRUE	TRUE	TRUE	-7.970865698	Jerk	2025-03-12T16:18:00Z	2025-03-12T16:20:59Z	8.230993	5.615	18.64916343	24.15180328	14.42114754	995.2083607
5	4	BASIS	205	36	TRUE	FALSE	FALSE	-0.992255121	Jerk	2025-03-12T16:05:00Z	2025-03-12T16:06:59Z	2.57898	1.556	14.34001853	24.10820513	14.52	995.2258974
5	5	APEX	231	36	FALSE	TRUE	TRUE	-4.635342896	Jerk	2025-03-12T16:20:00Z	2025-03-12T16:20:59Z	2.199	1.428013	17.97605582	24.1535	14.4185	995.211
5	5	BASIS	231	37	TRUE	FALSE	FALSE	-28.92826168	Motor	2025-03-12T16:09:00Z	2025-03-12T16:10:59Z	8.769257	6.333993	3.406154812	24.11425	14.3445	995.26
5	6	APEX	158	36	TRUE	FALSE	TRUE	-25.54042354	Motor	2025-03-12T16:11:00Z	2025-03-12T16:12:59Z	9.288214	4.612	9.922632071	24.12666667	14.32846154	995.2384615
5	6	BASIS	158	34	TRUE	TRUE	FALSE	-2.138684025	Jerk	2025-03-12T16:21:00Z	2025-03-12T16:22:59Z	3.778	3.382	18.29010292	24.164	14.4695	995.212
6	1	APEX	208	36	TRUE	FALSE	TRUE	-12.36277437	Motor	2025-03-12T16:53:00Z	2025-03-12T16:54:59Z	11.866199	6.163993	12.09311624	24.15769231	14.86820513	995.2630769
6	1	BASIS	208	36	TRUE	TRUE	FALSE	-21.17962781	Motor	2025-03-12T16:40:00Z	2025-03-12T16:41:59Z	5.187213	2.852	5.804218443	24.0835	14.934	995.198
6	2	APEX	207	35	TRUE	FALSE	TRUE	-21.18118267	Jerk	2025-03-12T16:56:00Z	2025-03-12T16:58:59Z	4.656015	2.148	5.172774414	24.14474576	14.63271186	995.2910169
6	2	BASIS	207	36	TRUE	TRUE	FALSE	-15.65213681	Jerk	2025-03-12T16:42:00Z	2025-03-12T16:42:59Z	6.811993	5.508002	23.2576999	24.11285714	15.06952381	995.19
6	3	APEX	180	35	TRUE	FALSE	TRUE	-18.6666019	Jerk	2025-03-12T16:58:00Z	2025-03-12T16:59:59Z	5.648	4.608	10.91690518	24.14925	14.8725	995.29525
6	3	BASIS	180	36	TRUE	TRUE	FALSE	-10.37053785	Jerk	2025-03-12T16:43:00Z	2025-03-12T16:44:59Z	3.819	3.348	25.15161325	24.12097561	14.80658537	995.1997561
6	4	APEX	225	36	TRUE	FALSE	FALSE	-26.6088567	Motor	2025-03-12T16:47:00Z	2025-03-12T16:48:59Z	4.548382	3.155142	1.543227434	24.11315789	14.85421053	995.2
6	4	BASIS	225	35	TRUE	TRUE	FALSE	-15.36325293	Jerk	2025-03-12T17:00:00Z	2025-03-12T17:01:59Z	5.16	2.890985	26.05020668	24.16315789	14.69842105	995.3189474
6	5	APEX	147	36	TRUE	FALSE	TRUE	-22.09445649	Motor	2025-03-12T16:49:00Z	2025-03-12T16:51:59Z	6.708214	2.508	13.33632401	24.14241379	14.83862069	995.2367241
6	5	BASIS	147	33	TRUE	TRUE	FALSE	-9.87235581	Motor	2025-03-12T17:01:00Z	2025-03-12T17:03:59Z	5.242264	2.243007	20.03118002	24.1737931	14.65896552	995.3151724
6	6	APEX	178	36	TRUE	FALSE	TRUE	-15.50223858	Motor	2025-03-12T16:51:00Z	2025-03-12T16:52:59Z	7.235214	3.186	4.44334769	24.15756098	14.73097561	995.2595122
6	6	BASIS	178	35	TRUE	FALSE	FALSE	-19.02495279	Jerk	2025-03-12T17:05:00Z	2025-03-12T17:06:59Z	6.562	4.024001	39.34402965	24.15692308	15.00128205	995.3069231
7	1	APEX	222	35	TRUE	TRUE	TRUE	-15.8962373	Motor	2025-03-12T17:45:00Z	2025-03-12T17:46:59Z	13.072214	4.908	29.19067765	24.08410256	14.56076923	995.2448718
7	1	BASIS	222	35	TRUE	FALSE	FALSE	-27.59288897	Jerk	2025-03-12T17:33:00Z	2025-03-12T17:34:59Z	2.648	2.444	6.053362473	24.00975	14.57875	995.26275
7	2	APEX	262	35	TRUE	FALSE	TRUE	-24.10003082	Jerk	2025-03-12T17:34:00Z	2025-03-12T17:36:59Z	6.156	2.42	10.05788169	24.03666667	14.6685	995.2581667
7	2	BASIS	262	34	TRUE	FALSE	FALSE	-25.50758922	Jerk	2025-03-12T17:49:00Z	2025-03-12T17:50:59Z	2.587	2.263	6.69045935	24.08051282	14.82	995.2966667
7	3	BASIS	209	34	TRUE	FALSE	FALSE	-22.59245418	Motor	2025-03-12T17:50:00Z	2025-03-12T17:51:59Z	9.931198	7.699214	18.15317838	24.09153846	14.87435897	995.3097436
7	4	APEX	213	32	TRUE	TRUE	TRUE	-12.21705512	Motor	2025-03-12T17:53:00Z	2025-03-12T17:54:59Z	6.710258	2.564007	16.82287488	24.09756098	14.73902439	995.3329268
7	4	BASIS	213	35	TRUE	TRUE	FALSE	-34.8733519	Motor	2025-03-12T17:39:00Z	2025-03-12T17:41:59Z	8.250213	5.892	10.74396991	24.05	14.57116667	995.2411667
7	5	APEX	178	33	TRUE	FALSE	TRUE	-26.61284538	Jerk	2025-03-12T17:40:00Z	2025-03-12T17:42:59Z	4.306	1.679002	5.575382792	24.05810345	14.61965517	995.2389655
7	5	BASIS	178	33	TRUE	FALSE	FALSE	-9.533886989	Motor	2025-03-12T17:55:00Z	2025-03-12T17:56:59Z	8.155214	4.595	12.96218924	24.10897436	14.77974359	995.3510256
7	6	APEX	203	33	TRUE	TRUE	TRUE	-6.022723573	Jerk	2025-03-12T17:57:00Z	2025-03-12T17:59:59Z	8.247993	6.22	16.40100495	24.08622951	14.59262295	995.3429508
7	6	BASIS	203	35	TRUE	FALSE	FALSE	-20.37447997	Motor	2025-03-12T17:43:00Z	2025-03-12T17:44:59Z	5.555206	2.902213	5.634842376	24.078	14.77125	995.23775
8	1	APEX	251	34	TRUE	FALSE	TRUE	-23.95586932	Jerk	2025-03-12T18:23:00Z	2025-03-12T18:24:59Z	3.147993	2.115993	8.362027364	24.06675676	14.49972973	995.3508108
8	1	BASIS	251	33	TRUE	FALSE	FALSE	-23.44178654	Jerk	2025-03-12T18:08:00Z	2025-03-12T18:09:59Z	4.923007	3.883015	11.77341629	24.02102564	14.74512821	995.3364103
8	2	APEX	164	33	TRUE	FALSE	TRUE	-18.43767756	Jerk	2025-03-12T18:10:00Z	2025-03-12T18:11:59Z	7.861	5.265	14.48971432	24.02611111	14.73638889	995.3338889
8	2	BASIS	164	33	TRUE	FALSE	FALSE	-18.2495255	Motor	2025-03-12T18:24:00Z	2025-03-12T18:25:59Z	6.388214	3.832	3.248921899	24.07210526	14.62368421	995.3371053
8	3	APEX	254	35	TRUE	TRUE	FALSE	-14.36916603	Jerk	2025-03-12T18:26:00Z	2025-03-12T18:27:59Z	8.689	4.786	30.94054807	24.1015	14.58225	995.3585
8	4	APEX	155	34	TRUE	TRUE	TRUE	-14.56448638	Motor	2025-03-12T18:29:00Z	2025-03-12T18:31:59Z	10.215214	3.12	30.8216289	24.10275862	14.64224138	995.3510345
8	4	BASIS	155	34	TRUE	TRUE	FALSE	-6.215088914	Motor	2025-03-12T18:14:00Z	2025-03-12T18:16:59Z	10.488214	6.06	38.37802078	24.06916667	14.5255	995.3433333
8	5	APEX	178	34	TRUE	TRUE	TRUE	-2.47434271	Motor	2025-03-12T18:16:00Z	2025-03-12T18:18:59Z	4.592214	1.568	5.294415323	24.08419355	14.53129032	995.3556452
8	5	BASIS	178	34	TRUE	TRUE	FALSE	-9.030137274	Jerk	2025-03-12T18:31:00Z	2025-03-12T18:32:59Z	8.585947	7.573985	26.84935186	24.12131579	14.57105263	995.3555263
8	6	BASIS	197	33	TRUE	TRUE	FALSE	-5.689463587	Jerk	2025-03-12T18:33:00Z	2025-03-12T18:34:59Z	3.24	2.344007	28.90468543	24.14463415	14.68682927	995.3553659
9	1	APEX	178	33	TRUE	TRUE	FALSE	-17.2687611	Motor	2025-03-12T18:57:00Z	2025-03-12T18:58:59Z	8.054216	3.992007	33.7897927	24.13763158	14.71763158	995.3968421
9	1	BASIS	178	35	TRUE	TRUE	FALSE	-18.89259155	Motor	2025-03-12T18:46:00Z	2025-03-12T18:47:59Z	7.426206	2.276245	11.53515923	24.10368421	14.91105263	995.3739474
9	2	APEX	240	32	TRUE	TRUE	TRUE	-12.05614741	Jerk	2025-03-12T18:59:00Z	2025-03-12T19:00:59Z	12.102	2.455007	34.01758153	24.14825	14.605	995.40575
9	2	BASIS	240	32	TRUE	TRUE	FALSE	-13.57160568	Jerk	2025-03-12T18:48:00Z	2025-03-12T18:49:59Z	8.381	6.648997	35.96132369	24.12333333	14.97205128	995.385641
9	3	APEX	189	34	TRUE	TRUE	TRUE	-9.398393428	Jerk	2025-03-12T18:50:00Z	2025-03-12T18:51:59Z	6.12	3.397985	11.97733754	24.15230769	15.01153846	995.3935897
9	3	BASIS	189	34	TRUE	TRUE	FALSE	-14.05769644	Jerk	2025-03-12T19:01:00Z	2025-03-12T19:02:59Z	5.215961	3.183993	34.60673388	24.15225	14.57025	995.40375
9	4	APEX	189	32	TRUE	TRUE	FALSE	-13.06174885	Motor	2025-03-12T19:02:00Z	2025-03-12T19:03:59Z	10.065206	6.494993	9.890808632	24.15075	14.4765	995.41
9	4	BASIS	189	33	TRUE	TRUE	FALSE	-5.486973694	Jerk	2025-03-12T18:51:00Z	2025-03-12T18:52:59Z	3.048	1.724	36.09762013	24.15157895	14.97631579	995.3984211
9	5	APEX	247	34	TRUE	TRUE	FALSE	-24.27888973	Motor	2025-03-12T18:54:00Z	2025-03-12T18:55:59Z	7.830214	3.488	22.4206597	24.12461538	14.55076923	995.4020513
9	5	BASIS	247	34	TRUE	TRUE	FALSE	-9.107197425	Motor	2025-03-12T19:04:00Z	2025-03-12T19:05:59Z	8.683213	3.204015	19.01094569	24.16846154	14.48487179	995.4079487
9	6	APEX	211	32	TRUE	FALSE	FALSE	-21.70763209	Jerk	2025-03-12T18:56:00Z	2025-03-12T18:57:59Z	2.32	1.168	6.863603983	24.13487179	14.67820513	995.4005128
9	6	BASIS	211	31	TRUE	TRUE	FALSE	-5.037779817	Motor	2025-03-12T19:05:00Z	2025-03-12T19:06:59Z	6.510196	2.186993	20.63645346	24.16921053	14.46868421	995.4044737
10	1	APEX	193	35	TRUE	FALSE	FALSE	-24.0120993	Motor	2025-03-25T12:47:00Z	2025-03-25T12:48:59Z	5.679213	2.45	14.92979898	23.81	24.15575	1000.0975
10	1	BASIS	193	36	TRUE	TRUE	FALSE	-18.5857899	Jerk	2025-03-25T13:02:00Z	2025-03-25T13:03:59Z	3.804008	2.199711	10.2976043	23.8425	23.58277778	1000.223056
10	2	APEX	204	35	TRUE	FALSE	FALSE	-9.062837352	Motor	2025-03-25T13:03:00Z	2025-03-25T13:04:59Z	7.502213	4.032	8.033534101	23.83971429	23.662	1000.230857
10	2	BASIS	204	37	TRUE	TRUE	FALSE	-15.69696751	Motor	2025-03-25T12:49:00Z	2025-03-25T12:50:59Z	9.526198	6.22	8.257973093	23.8155	23.9955	1000.125
10	3	APEX	174	37	TRUE	TRUE	TRUE	-15.01388128	Jerk	2025-03-25T12:51:00Z	2025-03-25T12:52:59Z	3.136015	1.844015	19.91414514	23.821	23.87325	1000.17375
10	3	BASIS	174	36	TRUE	FALSE	FALSE	-7.17357235	Motor	2025-03-25T13:07:00Z	2025-03-25T13:08:59Z	8.996214	6.345001	11.54520874	23.83657143	23.50371429	1000.268286
10	4	APEX	173	37	TRUE	TRUE	TRUE	-6.289512515	Motor	2025-03-25T13:08:00Z	2025-03-25T13:09:59Z	6.250213	3.268015	8.073104035	23.85257143	23.56942857	1000.287429
10	4	BASIS	173	35	TRUE	FALSE	FALSE	-5.200703336	Motor	2025-03-25T12:53:00Z	2025-03-25T12:54:59Z	9.576204	6.848993	8.839378952	23.83878049	23.80195122	1000.18561
10	5	APEX	178	35	TRUE	TRUE	FALSE	-4.068761647	Jerk	2025-03-25T13:10:00Z	2025-03-25T13:12:59Z	7.386993	5.350883	40.63392576	23.8895082	23.3804918	1000.320984
10	5	BASIS	178	31	TRUE	FALSE	FALSE	-29.86497445	Jerk	2025-03-25T12:57:00Z	2025-03-25T12:58:59Z	9.879	5.696015	2.530382141	23.82105263	23.55105263	1000.199737
10	6	APEX	186	35	TRUE	FALSE	TRUE	-21.73771535	Jerk	2025-03-25T13:00:00Z	2025-03-25T13:01:59Z	7.456015	3.843007	12.72539773	23.83897436	23.62589744	1000.212821
10	6	BASIS	186	33	FALSE	FALSE	FALSE	1.283394006	Jerk	2025-03-25T13:15:00Z	2025-03-25T13:16:59Z	4.984	3.228	0	23.90692308	23.42128205	1000.36641
11	1	APEX	230	35	TRUE	FALSE	TRUE	-21.10192073	Jerk	2025-03-25T13:31:00Z	2025-03-25T13:32:59Z	8.398	4.699	11.73112462	23.848	23.4885	1000.47975
11	1	BASIS	230	37	TRUE	FALSE	FALSE	-15.60841851	Jerk	2025-03-25T13:43:00Z	2025-03-25T13:44:59Z	4.547	4.279015	14.68505161	23.937	23.06725	1000.5785
11	2	APEX	188	37	TRUE	FALSE	TRUE	-15.12999312	Jerk	2025-03-25T13:33:00Z	2025-03-25T13:33:59Z	4.899985	3.84	4.177245117	23.887	23.697	1000.493
11	2	BASIS	188	37	TRUE	TRUE	FALSE	-11.6084195	Motor	2025-03-25T13:45:00Z	2025-03-25T13:46:59Z	11.354213	5.572021	10.35559833	23.945	23.25325	1000.6005
11	3	APEX	187	35	TRUE	FALSE	TRUE	-8.278159478	Motor	2025-03-25T13:47:00Z	2025-03-25T13:48:59Z	12.035212	5.844007	10.43578503	23.95025	23.09925	1000.62375
11	3	BASIS	187	37	TRUE	TRUE	FALSE	-11.35564739	Jerk	2025-03-25T13:35:00Z	2025-03-25T13:35:59Z	2.787	2.359	42.52448928	23.9	23.35809524	1000.501429
11	4	APEX	194	37	TRUE	TRUE	TRUE	-4.885994648	Motor	2025-03-25T13:49:00Z	2025-03-25T13:50:59Z	6.568212	2.612	6.596873316	23.9625641	23.2325641	1000.628205
11	4	BASIS	194	36	TRUE	TRUE	FALSE	-9.852461305	Jerk	2025-03-25T13:36:00Z	2025-03-25T13:37:59Z	3.834982	2.306	27.14748724	23.91894737	23.36921053	1000.525263
11	5	APEX	182	37	FALSE	TRUE	TRUE	-3.784121541	Motor	2025-03-25T13:53:00Z	2025-03-25T13:53:59Z	4.994213	1.68	6.642724192	23.9445	23.081	1000.6175
11	5	BASIS	182	37	TRUE	TRUE	FALSE	-8.059443549	Motor	2025-03-25T13:38:00Z	2025-03-25T13:39:59Z	8.162258	4.224	35.98393508	23.93108108	23.22459459	1000.544865
11	6	APEX	220	37	TRUE	TRUE	TRUE	-1.284470541	Jerk	2025-03-25T13:39:00Z	2025-03-25T13:41:59Z	6.210992	4.019	19.14598594	23.93561404	23.24701754	1000.560702
11	6	BASIS	220	36	FALSE	FALSE	FALSE	1.8718339	Motor	2025-03-25T13:56:00Z	2025-03-25T13:56:59Z	13.535	2.296114	0	23.9585	23.0115	1000.621
12	1	APEX	163	36	TRUE	TRUE	FALSE	-7.588815106	Motor	2025-03-25T14:42:00Z	2025-03-25T14:43:59Z	6.245249	1.928	11.06660096	23.97175	23.3745	1000.883
12	1	BASIS	163	34	TRUE	FALSE	FALSE	-17.14860494	Motor	2025-03-25T14:24:00Z	2025-03-25T14:26:59Z	8.635206	5.26	5.81426795	23.78433333	23.50183333	1000.876167
12	2	APEX	180	34	TRUE	FALSE	FALSE	-9.26157131	Jerk	2025-03-25T14:47:00Z	2025-03-25T14:48:59Z	5.852	4.1	42.77258649	23.97128205	23.45564103	1000.803077
12	2	BASIS	180	34	TRUE	FALSE	FALSE	-9.013900623	Motor	2025-03-25T14:28:00Z	2025-03-25T14:29:59Z	8.792213	4.9	5.653894566	23.85641026	23.66230769	1000.914615
12	3	APEX	222	36	TRUE	FALSE	TRUE	-2.451321119	Jerk	2025-03-25T14:32:00Z	2025-03-25T14:33:59Z	7.916	5.448015	20.54412361	23.92461538	23.44846154	1000.871538
12	3	BASIS	222	35	TRUE	FALSE	FALSE	-3.149040516	Jerk	2025-03-25T14:49:00Z	2025-03-25T14:50:59Z	9.008	6.628	43.10966371	23.9895	23.45425	1000.824
12	4	APEX	185	36	TRUE	FALSE	FALSE	-22.97973712	Motor	2025-03-25T14:36:00Z	2025-03-25T14:37:59Z	9.703211	6.809999	4.632822772	23.92473684	23.41315789	1000.863947
12	4	BASIS	185	36	TRUE	TRUE	FALSE	-4.736710993	Jerk	2025-03-25T14:52:00Z	2025-03-25T14:53:59Z	8.236	6.728985	43.9324671	23.98657895	23.36605263	1000.816316
12	5	APEX	225	34	TRUE	FALSE	TRUE	-18.23034093	Jerk	2025-03-25T14:38:00Z	2025-03-25T14:39:59Z	5.806985	3.915985	19.86682871	23.94378378	23.40486486	1000.881892
12	5	BASIS	225	35	TRUE	TRUE	FALSE	-2.805236977	Motor	2025-03-25T14:54:00Z	2025-03-25T14:55:59Z	9.785198	5.826	29.6255282	23.99153846	23.41717949	1000.825641
12	6	APEX	175	35	FALSE	FALSE	FALSE	-1.4213328	Jerk	2025-03-25T14:56:00Z	2025-03-25T14:57:59Z	5.471991	3.712007	0	23.99780488	23.36829268	1000.852683
12	6	BASIS	175	35	TRUE	TRUE	FALSE	-12.183511	Motor	2025-03-25T14:40:00Z	2025-03-25T14:42:59Z	5.418213	2.055993	28.50919545	23.9695082	23.35016393	1000.883607
13	1	APEX	230	36	TRUE	FALSE	TRUE	-24.4580782	Motor	2025-03-25T15:17:00Z	2025-03-25T15:19:59Z	9.115212	6.98	2.33692913	23.94290909	23.32454545	1000.956
13	1	BASIS	230	36	TRUE	TRUE	FALSE	-9.792980399	Jerk	2025-03-25T15:36:00Z	2025-03-25T15:37:59Z	11.74	8.507985	39.65095835	23.95825	23.2455	1001.18375
13	2	APEX	210	36	TRUE	TRUE	FALSE	-7.018057986	Jerk	2025-03-25T15:38:00Z	2025-03-25T15:39:59Z	10.772	9.750007	27.53104342	23.97341463	23.14463415	1001.186098
13	2	BASIS	210	36	TRUE	FALSE	FALSE	-17.06281122	Motor	2025-03-25T15:20:00Z	2025-03-25T15:21:59Z	5.695748	1.64	3.381031044	23.9555	23.2715	1000.97625
13	3	APEX	170	34	TRUE	TRUE	FALSE	-8.777330374	Jerk	2025-03-25T15:22:00Z	2025-03-25T15:23:59Z	6.238	4.321993	35.20384209	23.98219512	23.12634146	1000.972683
13	3	BASIS	170	35	TRUE	FALSE	FALSE	-24.61121016	Motor	2025-03-25T15:42:00Z	2025-03-25T15:43:59Z	8.795213	6.275	5.246680164	23.92948718	23.36641026	1001.214872
13	4	APEX	194	36	TRUE	TRUE	TRUE	-13.58120222	Jerk	2025-03-25T15:46:00Z	2025-03-25T15:46:59Z	3.536	2.36	17.20454679	23.95095238	23.31714286	1001.250476
13	4	BASIS	194	36	TRUE	TRUE	FALSE	-4.622088727	Jerk	2025-03-25T15:25:00Z	2025-03-25T15:26:59Z	11.999007	5.514986	54.4907305	24.00512821	23.11717949	1001.028974
13	5	APEX	183	36	TRUE	FALSE	FALSE	-17.66705728	Jerk	2025-03-25T15:32:00Z	2025-03-25T15:33:59Z	7.967029	5.895023	24.40627481	23.8835	23.20175	1001.12
13	5	BASIS	183	36	TRUE	TRUE	FALSE	-9.17336595	Motor	2025-03-25T15:47:00Z	2025-03-25T15:48:59Z	6.970213	2.956015	26.92953855	23.95974359	23.23871795	1001.27641
13	6	APEX	153	35	TRUE	TRUE	TRUE	-6.388378571	Motor	2025-03-25T15:49:00Z	2025-03-25T15:50:59Z	6.222212	2.232	11.37185474	23.97425	23.19025	1001.31625
13	6	BASIS	153	35	TRUE	TRUE	FALSE	-13.95038208	Motor	2025-03-25T15:34:00Z	2025-03-25T15:35:59Z	11.98221	4.924007	38.35750304	23.93926829	23.12414634	1001.161707
14	1	APEX	199	37	TRUE	FALSE	TRUE	-29.89060356	Motor	2025-03-25T16:28:00Z	2025-03-25T16:29:59Z	10.619212	7.538985	6.757037335	23.88179487	23.64410256	1001.699487
14	1	BASIS	199	36	TRUE	TRUE	FALSE	-17.1473532	Motor	2025-03-25T16:44:00Z	2025-03-25T16:45:59Z	7.659213	1.736	37.20997495	23.96365854	23.19365854	1001.910976
14	2	APEX	230	35	TRUE	TRUE	TRUE	-21.19787905	Motor	2025-03-25T16:50:00Z	2025-03-25T16:51:59Z	7.074213	1.907985	24.3997845	23.9595122	22.87341463	1001.901463
14	2	BASIS	230	36	TRUE	TRUE	FALSE	-22.86380065	Motor	2025-03-25T16:30:00Z	2025-03-25T16:31:59Z	4.851213	1.872	19.30196266	23.90128205	23.75794872	1001.770769
14	3	APEX	172	32	TRUE	FALSE	FALSE	-10.68779672	Jerk	2025-03-25T16:53:00Z	2025-03-25T16:54:59Z	9.055999	4.604002	15.49822423	23.95794872	22.92794872	1001.970769
14	3	BASIS	172	35	TRUE	TRUE	FALSE	-17.46057307	Jerk	2025-03-25T16:32:00Z	2025-03-25T16:33:59Z	6.642985	3.039015	27.93825783	23.92410256	23.46358974	1001.796154
14	4	APEX	164	35	TRUE	TRUE	FALSE	-13.03304566	Jerk	2025-03-25T16:34:00Z	2025-03-25T16:35:59Z	9.307	2.384	30.56808822	23.93175	23.307	1001.82
14	4	BASIS	164	36	TRUE	TRUE	FALSE	-3.746470574	Jerk	2025-03-25T16:57:00Z	2025-03-25T16:57:59Z	6.903	5.183014	35.07801389	23.9635	22.812	1001.9985
14	5	APEX	212	34	TRUE	FALSE	FALSE	-29.23729406	Motor	2025-03-25T16:39:00Z	2025-03-25T16:40:59Z	10.670267	4.22	4.566663517	23.93634146	23.19170732	1001.883659
14	5	BASIS	212	33	TRUE	FALSE	FALSE	-18.34866004	Jerk	2025-03-25T17:03:00Z	2025-03-25T17:03:59Z	12.127	6.436	18.52480078	23.95761905	22.80333333	1002.030476
14	6	APEX	169	34	TRUE	FALSE	FALSE	-10.25003389	Motor	2025-03-25T17:05:00Z	2025-03-25T17:06:59Z	8.523213	4.07	13.07545556	23.95179487	22.76538462	1002.07
14	6	BASIS	169	34	TRUE	FALSE	FALSE	-22.00559811	Jerk	2025-03-25T16:42:00Z	2025-03-25T16:43:59Z	5.647	3.566993	2.70289868	23.94333333	23.11	1001.912564
